# Supplementary material for: ROS-mediated membrane damage and antioxidant imbalance drive apple flesh browning during cold storage
Source: Front Plant Sci. 2025 Dec 1;16:1718635. doi: 10.3389/fpls.2025.1718635 (PMC12703709; doi:10.3389/fpls.2025.1718635)
Supplement: Supplementary file 2 [file DataSheet1.csv]

## Sheet: Primers
Table S1	List of primers used in this study.
Primer name	Primer sequence	Gene name	Gene id
qPCR-MdPAL-F	CAAGTTTGTGAGGGAGGAGTTGGG	MdPAL	HF01560
qPCR-MdPAL-R	CCTGGCAGATGGCTTGGAACAC	MdPAL	HF01560
qPCR-MdC4H-F	AACAACCCTGCCATGTGGAAGAAG	MdC4H	HF39985
qPCR-MdC4H-R	CACCAAACGGGAGATACCTGAAGTC	MdC4H	HF39985
qPCR-Md4CL-F	CTGATACGGGTGCTTCGCTTCC	Md4CL	HF02352
qPCR-Md4CL-R	CCATCCCTGTTTGTCTACGGTTCTC	Md4CL	HF02352
qPCR-MdHCT-F	CTCAAGCACGCTCTGTCCAAGG	MdHCT	HF32494
qPCR-MdHCT-R	CGCCGCAGTCAATCTCGATACG	MdHCT	HF32494
qPCR-MdCHS-F	GACTGGAACTCGCTCTTCTGGATTG	MdCHS	HF00712
qPCR-MdCHS-R	TCCGACAGCACTTGCCTTGTTG	MdCHS	HF00712
qPCR-MdCHI-F	GGAGTTGATGGAGTCCGTTGAGTTC	MdCHI	HF24200
qPCR-MdCHI-R	CCTGTCAGTGGCAGTATCGTTGTC	MdCHI	HF24200
qPCR-MdF3H-F	CACCGTTCAACCAGTGGAAGGAG	MdF3H	HF19324
qPCR-MdF3H-R	GCTGGGTTCTGGAATGTGGCTATG	MdF3H	HF19324
qPCR-MdFLS-F	CATCCCTAATGCCCTTGTCATCCAC	MdFLS	HF21836
qPCR-MdFLS-R	TCCAAGAACACAGGCCATGAGATTC	MdFLS	HF21836
qPCR-MdDFR-F	CATCCATGCCACCAAGCCTCATC	MdDFR	HF21109
qPCR-MdDFR-R	GCAGAGGTCGTCCAAGTGAACATAC	MdDFR	HF21109
